# Supplementary material for: An updated meta-analysis of the ego depletion effect
Source: Psychol Res. 2017 Apr 8;82(4):645–51. doi: 10.1007/s00426-017-0862-x (PMC6013521; doi:10.1007/s00426-017-0862-x)
Supplement: Supplementary file 2 — Supplementary material 2 (XLSX 21 KB) [file 426_2017_862_MOESM2_ESM.xlsx]

## Sheet: Blad1
These are all experiments included in the current meta-analysis. The experiments with GREEN background color were not covered by Carter et al. (2015). Their references were listed in the supplemental document "the list of new experiments". The remaining experiments were included in Carter et al. (2015) and the reference list could be found through this link: http://supp.apa.org/psycarticles/suppl…
Authors	Exp	Year	IV	DV	g	v	n1	n2
BaumeisterD	2	2005	SE	food	0.88	0.12	19	19
ChristiansenC	0	2012	EV	food	0.66	0.05	40	40
DewitteB	2a	2009	FT	food	-0.54	0.06	35	41
DingemansM	0	2009	EV	food	-0.02	0.06	33	33
FrieseH 2	2	2008	EV	food	0.34	0.06	33	33
FrieseH 3	3	2008	EV	food	0.3	0.09	25	21
HofmannR	0	2007	EV	food	-0.11	0.08	26	24
ImhoffS	1	2013	S	food	0.69	0.03	69	68
LattimoreM	0	2004	S	food	-0.54	0.07	29	30
MuravenC	0	2002	TS	food	0.42	0.07	29	29
OatenW	1	2008	SE	food	2.66	0.09	37	36
StillmanT	3	2009	AV	food	0.09	0.06	33	33
VohsB	5	2013	AE	food	0.72	0.13	15	15
VohsH	3	2000	EV	food	0.73	0.11	18	18
Emanuel	1	2013	EV	food	0.74	0.1	27	17
FrieseE	0	2015	CL	food	1.4	0.07	34	33
SellahewaM	0	2015	EV	food	0.45	0.05	42	43
SteinL	0	2015	TS	food	-0.08	0.05	42	42
TukZ	15	2015	EV	food	0.17	0.07	27	26
TukZ	16	2015	AV	food	-0.25	0.1	21	20
TukZ	17	2015	AV	food	0.17	0.05	39	39
Valentine	0	2013	TS	food	-0.23	0.09	21	21
WangW	0	2015	CL	food	0.1	0.03	60	60
BrayM	0	2008	S	handgrip	0.46	0.08	26	23
BrayM	0	2011	S	handgrip	0.18	0.07	33	28
EganH	2	2012	CL	handgrip	1.18	0.12	21	20
Litvin	0	2012	TS	handgrip	0.16	0.03	54	108
MartijnT	1	2002	EV	handgrip	0.7	0.12	17	16
MoldenD	2	2012	CL	handgrip	0.76	0.19	11	11
MuravenT	1	1998	EV	handgrip	0.67	0.08	40	20
MurtaghT	1	2004	S	handgrip	0.07	0.06	42	27
Neale-Lorello	1	2009	CL	handgrip	0.22	0.07	30	29
SeeleyG	1	2003	TS	handgrip	0.31	0.06	37	36
SeeleyG	2	2003	TS	handgrip	0.79	0.08	28	27
TylerB 2	2	2009	CL	handgrip	1.17	0.08	30	30
TylerB 3	3	2009	TS	handgrip	1.12	0.12	20	20
BrayO	0	2013	S	handgrip	0.357443	0.0819544	24	24
LeungS	0a	2014	CL	handgrip	1.5022	0.0755369	26	26
LeungS	0b	2014	CL	handgrip	1.40619	0.0775066	25	25
XuD	0a	2014	CL	handgrip	-0.308577	0.239871	10	10
XuD	0b	2014	CL	handgrip	-0.00206702	0.23289	10	10
Walsh	2	2015	AV	handgrip	0.0955407	0.0672011	29	29
YusainyL	0	2015	AV	handgrip	0.5	0.04	55	55
BarberR	1	2011	Multi	Impossible anagrams	0.32	0.11	18	18
BarberR	2	2011	AV	Impossible anagrams	-0.01	0.06	24	24
BarberR	3	2011	AE	Impossible anagrams	0.14	0.06	24	24
DarowskiH	2	2010	M	Impossible anagrams	0.53	0.1	16	13
DvorakS	0	2009	EV	Impossible anagrams	0.88	0.02	90	90
EganH	1	2012	TS	Impossible anagrams	0.72	0.12	17	16
Gohar	2	2011	T	Impossible anagrams	0.16	0.13	14	14
Gohar	3	2011	T	Impossible anagrams	0.79	0.15	16	12
Holmqvist	1	2008	AV	Impossible anagrams	-0.02	0.06	33	29
Holmqvist	2a	2008	AV	Impossible anagrams	0.33	0.09	16	15
	2b	2008	WM	Impossible anagrams	-0.74	0.1	16	15
Holmqvist	3a	2008	AV	Impossible anagrams	-0.16	0.06	22	27
	3b	2008	WM	Impossible anagrams	0.04	0.05	27	27
MuravenS	4	2005	Multi	Impossible anagrams	0.95	0.08	57	19
MuravenT	2	1998	TS	Impossible anagrams	0.92	0.1	17	34
Myers	2	2010	AV	Impossible anagrams	0	0.09	25	21
Ruci	2	2003	Multi	Impossible anagrams	0.58	0.06	30	37
ScherschelM	1	2011	AE	Impossible anagrams	0.41	0.06	35	33
ScherschelM	2	2011	T	Impossible anagrams	0.25	0.07	24	31
SegerstromN	0	2007	FT	Impossible anagrams	0.22	0.05	41	42
Smith	1	2002	TS	Impossible anagrams	1.77	0.19	14	14
Smith	p1	2002	TS	Impossible anagrams	1.47	0.22	10	12
Wan	6	2007	TS	Impossible anagrams	1.25	0.17	14	13
BaumeisterB	1	1998	FT	Impossible puzzles	1.31	0.05	25	44
BaumeisterD	3	2005	SE	Impossible puzzles	1.25	0.22	10	10
GeeraertC	1	2013	Multi	Impossible puzzles	1.02	0.1	15	15
GeeraertC	2	2013	FT	Impossible puzzles	0.64	0.1	15	15
GeeraertY	1b	2007	FT	Impossible puzzles	0.52	0.07	24	20
KlaphakeS	2.1	2011	AE	Impossible puzzles	-0.07	0.08	20	20
MuravenS	1	2003	TS	Impossible puzzles	0.57	0.1	22	21
SatoH	0	2010	CL	Impossible puzzles	0.14	0.02	86	109
VohsH	2	2000	FT	Impossible puzzles	0.8	0.14	14	14
WallaceB	0	2002	S	Impossible puzzles	1.09	0.19	11	11
Wan	1	2007	CL	Impossible puzzles	1.25	0.18	13	12
Wan	2	2007	CL	Impossible puzzles	1.25	0.17	14	13
Wan	3	2007	CL	Impossible puzzles	0.9	0.09	24	24
Wan	4	2007	CL	Impossible puzzles	0.96	0.12	39	38
Wan	7	2007	CL	Impossible puzzles	0.84	0.16	13	13
Wan	8	2007	CL	Impossible puzzles	1.18	0.15	15	14
BaumeisterB	3	1998	EV	Possible anagrams	0.74	0.13	15	15
BoucherK	2	2012	TS	Possible anagrams	1.01	0.19	11	11
ClarksonH	1	2010	CL	Possible anagrams	0.76	0.12	16	16
ConverseD	1	2009	Multi	Possible anagrams	-0.46	0.05	38	27
ConverseD	2	2009	Multi	Possible anagrams	-0.71	0.11	20	20
DamanM	3	2013	CL	Possible anagrams	-0.01	0.04	54	53
DewitteB	2b	2009	FT	Possible anagrams	0.36	0.05	38	38
MasicampoR	5	2011	TS	Possible anagrams	0.75	0.11	18	18
MoldenD	1	2012	CL	Possible anagrams	0.31	0.05	43	42
MurtaghT	2	2004	TS	Possible anagrams	-0.08	0.06	26	50
UzielL	3	2012	Multi	Possible anagrams	0.59	0.1	20	23
vanDellenM	2	2012	AV	Possible anagrams	0.19	0.06	56	22
ChowH	3	2015	AE	Possible anagrams	0.54	0.03	63	63
ChowL	3	2014	T	Possible anagrams	0.69	0.05	42	50
VoceM	0	2016	CL	Possible anagrams	0.71	0.1	21	21
Walsh	2	2014	AV	Possible anagrams	0.59	0.09	22	21
ConverseD	3a	2009	CL	Standardized tests	0.54	0.1	15	15
ConverseD	3b	2009	Multi	Standardized tests	-0.3	0.13	15	15
KlaphakeS	1.1a	2012	AE	Standardized tests	-0.14	0.12	10	11
KlaphakeS	1.1b	2012	WM	Standardized tests	-0.19	0.12	10	9
KlaphakeS	1.2a	2012	AE	Standardized tests	0.42	0.07	20	20
KlaphakeS	1.2b	2012	WM	Standardized tests	0.04	0.08	20	20
KlaphakeS	1.3a	2012	AE	Standardized tests	0.43	0.07	20	20
KlaphakeS	1.3b	2012	WM	Standardized tests	0.02	0.06	20	20
KlaphakeS	1.4a	2012	AE	Standardized tests	0.42	0.08	14	14
KlaphakeS	1.4b	2012	WM	Standardized tests	0.52	0.1	14	13
PondD	3	2011	AV	Standardized tests	0.35	0.07	65	63
SchmeichelV	1	2003	AV	Standardized tests	1.29	0.13	12	12
SchmeichelV	3	2003	AV	Standardized tests	0.54	0.07	18	18
SalmonA	3	2014	CL	Standardized tests	0.38	0.04	54	53
BarberR	1	2011	EV	Stroop	0.11	0.08	18	18
BoucherK	1	2012	CL	Stroop	0.69	0.15	13	13
Cesario	0	2011	AV	Stroop	0.25	0.05	31	30
Davisson	1	2009	CL	Stroop	0.26	0.04	37	40
DeWallB	3	2008b	SE	Stroop	1.07	0.15	14	14
Friese	2	2012	TS	Stroop	0.2	0.07	29	32
Friese	3	2012	EV	Stroop	0.27	0.05	37	40
GailliotB	7	2007c	AV	Stroop	0.62	0.09	16	15
HedgcockV	1	2012	AV	Stroop	-0.04	0.05	30	30
InzlichtG	0	2007	EV	Stroop	0.64	0.12	15	18
MuravenS	4	2005	T	Stroop	0.69	0.06	38	38
Myers	1	2010	T	Stroop	-0.09	0.06	24	26
PondD	1	2011	AV	Stroop	0.02	0.03	56	60
XuH	0	2012	EV	Stroop	0.65	0.07	24	23
YostM	1	2009	AV	Stroop	0.1	0.01	129	122
YostM	1	2013	AV	Stroop	-0.14	0.02	45	45
BeuteK	0	2014	AE	Stroop	0.313469	0.09596	20	19
FrieseB	0	2013	EV	Stroop	0.538776	0.09596	20	19
JobD	1	2010	CL	Stroop	0.76987	0.0681936	30	30
WangY	0	2014	EV	Stroop	0.506435	0.123306	16	15
Williams	0	2014	CL	Stroop	0.552851	0.0682242	31	30
XuD	0a	2014	CL	Stroop	0.16	0.11	19	19
XuD	0b	2014	CL	Stroop	-0.21	0.09	23	23
CarterM	1a	2013	Multi	Working memory	-0.09	0.03	71	71
DarowskiH	p2	2011	AE	Working memory	-0.22	0.13	14	14
DarowskiH	p3	2011	AE	Working memory	-0.05	0.07	23	44
HealeyH	1	2011	AV	Working memory	1.28	0.12	19	19
HealeyH	2	2011	AV	Working memory	0.11	0.08	25	25
HealeyH	3	2011	AV	Working memory	0.7	0.11	19	18
HealeyH	4	2011	AV	Working memory	-0.13	0.08	25	24
KlaphakeS	2.2	2012	Multi	Working memory	0.16	0.09	21	21
Schmeichel	1a	2007	AV	Working memory	0.45	0.05	41	38
Schmeichel	1b	2007	AV	Working memory	0.5	0.06	31	31
Schmeichel	3	2005	EV	Working memory	0.62	0.08	22	22
Schmeichel	2	2007	AE	Working memory	0.51	0.05	32	29
Schmeichel	4	2007	EV	Working memory	0.53	0.06	32	33
EganC	3	2015	TS	Working memory	0.43	0.05	42	42
LurquinM	0	2016	AV	Working memory	-0.22	0.02	100	100
Note
	Indicating the experiment using a depleting task which did not fall into any of the frequently used depleting tasks					In experiments using Stroop as the depleting task, most trials in the depletion condition are incongruent thus requireing self-control. In the control condition, generally all trials are congruent, which requires no self-contol. In this expeirment, although the depleting task is a Stroop like task, the two conditions the authors compared were different from other experitments using the Stroop tas…
	Indicating four experiments manipulated social exclusion rather than self-control
	Indicating one experiment that used two consecutive tasks that were the same, and two experiments that involved other manipulations in addition to self-control depletion					In TylerB Study3 and MuravenS Study4, in addition to the depletion manipulation, anticipated self-control was also manipulated (i.e., whether there would be further requirement of self-control)
	Indicating two experiments in which two effect sizes in each experiment should be extracted but were inappropriately composed into one single effect size by Carter et al. (2015)
	Indicating effect sizes or the related variances which were wrongly calculated by Carter et al. (2015)					For several studies using a single dependent measure, Carter et al. did incorrect calculations, which would be re-tested easily by readers. For studies using multiple dependent measures, Carter et al. combined these measures by assuming an intercorrelation of 0.5 between different dependent measures. However, several calculations were incorrect. These errors are rather apparent because the varian…
	Indicating new experiments that were not covered by Carter et al. (2015)
	Indicating the experiment used attention video as the depleting task but was wrongly coded as attention essay by Carter et al. (2015)
